# Supplementary material for: A Centimeter-Scale Quadruped Piezoelectric Robot with High Integration and Strong Robustness
Source: Cyborg Bionic Syst. 2025 Jul 22;6:0340. doi: 10.34133/cbsystems.0340 (PMC12282480; doi:10.34133/cbsystems.0340)
Supplement: Supplementary 1 — Notes S1 to S7 Figs. S1 to S10 Tables S1 to S3 Movies S1 to S7 [file cbsystems.0340.f1.zip]

Archive with 8 entries (8 files):
- Supplementary Movie S1.mp4
- Supplementary Movie S2.mp4
- Supplementary Movie S3.mp4
- Supplementary Movie S4.mp4
- Supplementary Movie S5.mp4
- Supplementary Movie S6.mp4
- Supplementary Movie S7.mp4
- The supplementary materials (Clean Version).docx
